# Supplementary material for: Major Radiations in the Evolution of Caviid Rodents: Reconciling Fossils, Ghost Lineages, and Relaxed Molecular Clocks
Source: PLoS One. 2012 Oct 29;7(10):e48380. doi: 10.1371/journal.pone.0048380 (PMC3483234; doi:10.1371/journal.pone.0048380)
Supplement: Dataset S1 — Combined data matrix containing molecular and morphological characters in Nexus format. (TNT) [file pone.0048380.s004.tnt]

nstates 8;
xread
4110 40

&[num]
Proechimys	00?011000000000000000000000?00000000000?0000000000?01100000111001000?0???1?0110?0010???000????0?
Dolicavia_minuscula	1111111111?1?211031220?031103212311111??111?3411??11???02021110010000101101011010111000002?0?201
Prodolichotis_pridiana	01010?11[0 1]01120[0 1]1222[1 2]212232103212210111??111?3411??11???0200100101??0?1??0?0001?11?11???002?0?201
Orthomyctera_chapadmalense	01110?1011022001?222202132113212311111??111?2411??11????0011??100000?1?????1000?1010???002?0?211
Phugatherium_novum	011?0????????????312202?320?3312410000??111?4411??11????2?00?[0 1]111??0?1??????00001110???325??1311
H.hydrochoeris	111110111101220223122021320?331241000011111044111?11???020000010100001000?0000001110000325??1311
Cardiomys_cavinus	11110?????????????02202?321[0 1]3112310?11??111?44111?11????1?00???01???????????0???1110???1131??3??
K.rupestris	01110?00001?120123122020320?321231011111111145111?11???00001101001111110010001000111000212?0?100
C.aperea	01011000011?0202220220203110321221111111111124111?11???01011001011110111000011111011000412?1?100
G.musteloides	01111100110?00122102202230103212?1111111111124111?11???0101100001110?01??1?011111011000212?0?200
M.australis	01111100110?02022322202031003212?1100010111124111?11???01021000110001110001011110011000402?0?200
D.patagonum	01110?1111022002222220?13211321231111111111124111?11???10010001000001111010100011000111002?0?211
D.salinicola	01110?1111022002222220??3211321231111111111124111?11???10110001000001111010110011000111002?0?211
Dasyprocta	01000?111012221010000000000?1000000111100000000000?01?0100111?101001?0??01?00100011????001????00
Cuniculus	00?00?10110021010?001001110?1000000011100000000010?00?11001100?0110?????01??0111011????001????11
Asteromys_punctus	?10111???????????100110?120?110010011?10?000000000?0??0???????????????????????????????????0?????
Chubutomys_simpsoni	?????????????????????1??????2112?00???????00?2?000?1?10?????????????????????????????????????????
Chubutomys_leucoreios	?10111???????????110111?110?211?11000?10??001??000?1?10???????????????????????????????????0??1??
Luantus_initialis	????????????????????????????111110000010?10011000000110????????????????????????????????00?0?????
Luantus_minor	?????????????????1101?1???0?2111100??????100?00000?0010????????????????????????????????0020?????
Luantus_propheticus	?10111???????????110111?210?211111000010111012000000110????????????????????????????????0020??1??
Luantus_toldensis	????????????????????????????2112110???10?11113100000110????????????????????????????????0020??1??
Phanomys_mixtus	?????????????????2?0??????0?2212210??010?11115100001110????????????????????????????????002?0?1??
Phanomys_vetulus	????????????????????????????2212210???10?11115100[0 1]01110????????????????????????????????002?0????
Eocardia_fissa	01011????????????220111?221032122100001011111[4 5]110101110?1011???01???????0????1?????????002?0?10?
Eocardia_montana	0101101???11210??120011022113212210000101111[1 2]4110101110???11???01???????0???11?1???????002?0?1??
Eocardia_excavata	?10110???????????220011?220?321221000010111114110101110????1??????????1????????????????002?0?1?1
Eocardia_robusta	010111???????????320111?22103212310000101111141??101010???1????0????????0???11????0????002?0?2??
Eocardia_robertoi	????????????????????????????3212210??010?111?4110101???????????????????????????????????002???2??
Schistomys_erro	?101110?1101100??2200111220?32122100001011111[4 5]110111?10?1?11????1???????????11????1????002?0?20?
Schistomys_rollinsii	0???????????????????????????32?2210??010111??[4 5]1??111????1?11????1???????0????1?????????002???2??
Matiamys_elegans	0???????????????????????????3212210??010111??4110101??????1?????????????0???11????1????002???2??
Guiomys_unica	?101?????????????121212?32103212310111??111124111?11??0?1???????1??????????????????????402?0?2??
Microcardiodon_williensis	?1[0 1]1?????????????220101?1210321231000????1??0411??1????????????????????????????????????????0????
M.chapalmalensis	011?110?11000201232020202?103212?110011?111124111?11???02011??01000010?000111??1?011???402?0?200
C.tschudii	??????????????????12????31??3212?111111?111124111?1????????????????????????????????????412?1?1??
Paleocavia	111111???????21??312212?31113212?111111?111114111?1???????11??0????0????0?0?????0?11???412?0?[1 2]?0
Allocavia	????????????????????????????3??2?1???????11??411??1????????????????????????????????????21???????
Cardiatherium_chasicoense	?11?1??????????????2202?310?3302410?????111124111?11????1???????1??1???????????????0???314??03??
G.spixii	0111101[0 1]110111122112202[0 1]32103?123111111?111124111?1????02011?01011?0?11010?011?11011???2?2?0?200


&[dna] 
Proechimys ???????????????????????????????????GCAAGAGTCATCACTCCTG?TGAGAATGCCCTACAAATCTT????ATAGATCCAAAGGAGCAGGTATCAAG??CACACCCA??CGGTAGCTCATAACACCTTGCTTTGCCACACCCCCACGGGAC?ACAGCAGTAACTAAAATTAAGCTATAAACGAAAGTTTGACTAAGTTATGCCATTCTTATTCTAAGGGTTGGTAAATCTCGTGCCAGCCACCGCG?TCATACGATTAACCCTAATTAATAAATTT?CGGCGTAAAGAGTGTT??AAAAACTAAACAAA??ATAAGACTAAATTTTACCCAAGTCGTAAAAAACATCAGGTAAAAACA?AGCCCGTTAACGAAAGTAGTCTTAATAATCATGAAAACACCAAAGCTGAGATCCAAACTGGGATTAGATACCCCACTATGCTTAGCCATAAACACAAATATTT?TATAACAAAAATATTCGCCAGAGAACTACTAGCTACAGCTTAAAACTCAAAGGACTTGG?CGGTGCTTTAAACCCATCTAGAGGAGCCTGTTCTATAATCGATAAACCCCGATAAACCTCACCACTTCTCGCTAATTCAGTTTATATACCGCCATCTTCAGCAAACCCCCACAGGGAATTAAAGTAAGCACAATTATTAT?CATAAAAACGTTAGGTCAAGGTGTAACCAATGAAGTGGGAAGAAATGGGCTACATTTTCTTTTACAAGAACACATACAACAGTTACCCTTATGAAAA?TTAAGGGTTTAAGGAGGATTTAGTAGTAAATTAAGAACAGAGAGCTTAATTG??????????????????????????????????????????????????????????????????????????????????????????????????????????????????????????????????????????
C.aperea CAGCCTTTTTATTAGCTGTCTGCAGGATTATACATGACAAAATCCCTACACCGG?TGAGAATGCCCTCTGTACCAC??ACTTAGGTTTAAAGGAGCGGACATCAAG??CACACTGC?TAAGTAGCTCACGACGTCTTGCTTTGCCACACCCCCACGGGAG?ACAGCAGTAATAAAAATTAAGCAATAAACGAAAGTTTGACTAAGTCATGCAGC??????AATCAGGGTTGGTAAATCTCGTGCCAGCCACCGCGGTCATACGATTGACCCTAGTTAATAAATCC?CGGCGTAAAAAGTGTTTTGG?AACTATAAAAA??ATAAGACTAATCCTTGTCTAAGTTGTAGAAAACTCTAGACA?CGGTAGAAACCATAAACGAAAGTAGTTTTAATAAGTCCGA?CACACGAAAGCTAAGGCCCAAACTGGGATTAGATACCCCACTATGCTTAGCCATAAACACAAAAACTTACATAACAAAAGATTTCGCCAGAGAACTACTAGCAATAGCTTAAAACTCAAAGGACTTGG?CGGTGCTTTATACCCGCCTAGAGGAGCCTGTTCTATAATCGATAAACCCCGATACACCTCACCTCTCCTTGCTAATTCAGCCTATATACCGCCATCTTCAGCCAACCCTATTATGGAAACAAAGTGAGCGCAAGTACACTACATAAAAACGTTAGGTCAAGGTGTAGCCAATGGAGAGGGAAGAAATGGGCTACATTTTCTTAC?CCAAGAACA?TTAAACGCAAATCTTTATGAAAT?TCAAAGATCTAAGGAGGATTTAGTAGTAAATCAAGAATAGAGAGCTTGATTGAACTAGGCCATGAAGCACGTACACACCGCCCGTCACCCTCCTCAAGTATCCAAGGGTTT?TGTACA?AA??????CTAACAAATATTAGAGGAGACAAGTCGTAACAAGGTAAGCATACTGGAAAGTGTGCTTGGA??
M.australis TGGCCTTTTTATTAGTTGTCTGCAGAATTATACATGCAAAAATCCCTATACCGG?TGAGAATGCCCTCTATGTTTC??ATTGCAATCAAGAGGAGTTGGCATCAAG??CACACTAA?AGAGTAGCTCATAACGCCTTGCTTCGCCACACCCCCACGGGAG?ACAGCAGTAATAAAATTTAAGCTATGAACGAAAGTTTGACTAAGTCATGCAGC??????CACTAGGGTTGGTAAATCTCGTGCCAGCCACCGCGGTCATACGATTAACCCAAATTAATAAAACC?CGGCGTAAAAAGTGTTTTAG?AAATATAGTAA??ATAAGATTAAACTCCATCTAAGTTGTAAAAAACTATAGACA?AAGTATAAATCAAAAACGAAAGTAATCTTACCATGTCTGAACACACGAAAGCTAAGACCCAAACTGGGATTAGATACCCCACTATGCTTAGCCATAAACATAAAAGACTATGTAACAAAGACTTTCGCCTGAGAACTACTAGCAACAGCTTAAAACTCAAAGGACTTGG?CGGTGCTTTATACCCACCTAGAGGAGCCTGTTCTATAATCGATAAACCCCGATATACCTCACCACCCCTTGCTAATTCAGCCTGTATACCGCCATCTTCAGCAAACCCAATTATGGAAACAAAGTAAGCGCAAGCACATCACATAAAAACGTTAGGTCAAGGTGTAGCCAATGGGATGGGAAGAAATGGGCTACATTTTCTTAT?CAAAGAACA?TTAAACGCAAGCCCTTATGAAACCTTGAGGGACCAAGGAGGATTTAGTAGTAAATCAAGAATAGAGAGCTTGATTGAACTAGGCCATGAAGCACGTACACACCGCCCGTCACCCTCCTCAAGTATTTAAGAATTC?AACCTAGAA??????TCAACACATATGAGAGGAGACAAGTCGTAACAAGGTAAGCATACTGGAAAGTGTGCTTGGA??
G.musteloides TAGCCTTTTTATTAGTTATTTGTAAACTTATACATGCAAGTATCATCACACCGG?TGAGAATACCCTCTAAACCTG??TCACAGGTTAAAAGGAGTTGGTATTAAG??CACGCTACTAAAGCAGCTCATAACACCTTGCTTAGCCACACCCCCACGGGAA?ACAGCAGTAATAAAAATTAAGCAATAAACGAAAGTTTGACTAAGTTATACAATCT????AATTAGGGTTGGTTAATCTCGTGCCAGCCACCGCGGTCATACGATTAACCCATATTAATAAATGTACGGCGTAAAA?GTGTTTTAGCAATTACAACAA??ATTAGGTTAAATTTTGTCTAAGCTGTAAAAAGCTTTAGGCGTAAACATAAATCAAAAACGAAAGTAACCTTAATATAGCTGAATACACGAAAGCTAAGACCCAAACTGGGATTAGATACCCCACTATGCTTAGCCGTAAACAAAAAAACTCAAACAACAAGAGTTTCCGCCCGAGAACTACTAGCAATAGCTTAAAACTCAAAGGACTTGG?CGGTGCTTTATACCCACCTAGAGGAGCCTGTTCTATAATCGATAAACCCCGATACACCTTACCATTCCTTGCTAATTCAGCCTATATACCGCCATCTTCAGCAAACCCAATCATGGAATCAAAGTAAGCTTAATTATCATGCATAAAAACGTTAGGTCAAGGTGTAGCTAATGGAATGGAAAGAAATGGGCTACATTTTCTTAC?TAAAGAACAATTTAACGAAAATCTTTATGAAAT?TTAAAGATTAAAGGAGGATTTAGTAGTAAACTAAGAATAGAGAGCTTAGTTGAACTAGGCCATGAAGCACGTACACACCGCCCGTCACCCTCCTCAAGTATTTAATTACTT?AATAATAAC??????TATGCATATATAAGAGGAGACAAGTCGTAACAAGGTAAGCATACTGGAAAGTGTGCTTGGA??
G.spixii TAGCCTTTTTATTAGCTATTTGTAAACTTATACATGCAAGCATCCCCACACCAG?TGAGATTACCCTCTAGATCTA??CCA?AGGTCAAAAGGAGTTGGTATCAAG??CACACTAC?AAAGTAGCTCACAACACCTTGCTTAGCCACACCCCCACGGGAA?ACAGCAGTAATAAAAATTAAGCAATAAACGAAAGTTTGACTAAGTTATACAATTT????ATATAGGGTTGGTAAATCTCGTGCCAGCCACCGCGGTCATACGGTTGACCCGTGCTAATAAACATGCGGCGTAAAA?GTGTTTTAGTAAATGCTATAA??ATTAGGTTAAATTTTACCTAAGCTGTAAAAAGCTTTAGGTATTAATATAAATCAAAAACGAAAGTAACCTTAATATATCTGAACACACGAAAGCTAAGACCCAAACTGGGATTAGATACCCCACTATGCTTAGTCGTAAACAAAAAAACTTAGACAACAAGAGTTTTCGCCTGAGGACTACCAGCAACAGCTTAAAACTCAAAGGACTTGG?CGGTGCTTTATACCCACCTAGAGGAGCCTGTTCTATAATCGATAAACCCCGATACACCTTACCACCCCTTGCTAATTCAGCCTATATACCGCCATCTTCAGCAAACCCAATCATGGAATCAAAGTAAGCATAAACACCATACATAAAAACGTTAGGTCAAGGTGTAGCCAATGGGGTGGAAAGAAATGGGCTACATTTTCTTAT?AAAAGAACAATTTAACGGAAGCCTTTATGAAAC?CGAAAGGCCCAAGGAGGATTTAGTAGTAAACTAGAAATAGAGAGCTTAGTTGAACTAGGCCATGAAGCACGTACACACCGCCCGTCACCCTCCCCAAGTATTCAAATATTTTAATAATAAA??????TCATAATATACAAGAGGAGACAAGTCGTAACAAGGTAAGCATACTGGAAAGTGTGCTTGGA??
D.patagonum CAGCTTTTTTATTAGTTGTCTGCAAAATTATACATGCAAGAGTCATCACACCAG?TGAGAATGCCCTTTAAGCCTT??ACA?AAACTAAAAGGAGCAGGTATCAAG??CACACTAC?AAAGTAGCTCATAACACCTTGCTTCGCCACGCCCCCACGGGAATACAGCAGTAATAAATATTAAGCAATAAACGAAAGTTTGACTAAGTTATGCAGCC??????TTCAGGGTTGGTAAATTTCGTGCCAGCCACCGCGGTCATACGATTAACCCAAACTAATAAATATCCGGCGTAAAAAGTGTTTTAG?AGGCATGAATG??ATAAGACTAAATTTTATCTAAGTTGTAAAAAACTCCAGATA?CAATTGAAACCAAAAGCGAAAGTAGTCTTAATATATCTGAACACACGAAAGCTAAGACCCAAACTGGGATTAGATACCCCACTATGCTTAGCCATAAACTTTAAAATTCATACAACAAGAATCTTCGCCCGAGGACTACTAGCAATAGCTTAAAACTCAAAGGACTTGG?CGGTGCTTTATACCCACCTAGAGGAGCCTGTTCTGTAATCGATAAACCCCGATATACCTCACCACTTCTTGCTAATACAGCCTATATACCGCCATCTTCAGCAAACCCAATCATGGAACCAAAGTAAGCAAAAGTATCTTGCATAAAAACGTTAGGTCAAGGTGTAGCCAATGAAGTGGAAAGAAATGGGCTACATTTTCTTAC?CAAAGAACA????TACGCAAATCTTTATGAAAA?TTAAAGACTCAAGGAGGATTTAGTAGTAAATTAAGAATAGAGAGCTTAATTGAACTAGGCCATGAAGCACGTACACACCGCCCGTCACCCTCCTCAAGTACCCAAAAATCTAAAAA?TTAA????AATTAATATGTACAAGAGGAGACAAGTCGTAACAAGGTAAGCATACTGGAAAGTGTGCTTGGA??
D.salinicola TGGCTTTTTTATTAGTTATTTGCAGAATTATACATGCAAGAGTCATCGAACCGG?TGAGAATGCCCTTAAAACCTT??ACA?AGGCTAAAAGGAGCAGGTATCAAG??CACACTAC?AAAGTAGCTCACAACACCTTGCTTCGCCACACCCCCACGGGAATACAGCAGTAATAAATATTAAGCAATGAACGAAAGTTTGACTAAGTCATGCAATCA????TTTTAGGGTTGGTAAATTTCGTGCCAGCCACCGCGGTCATACGATTAACCCAAACTAATAAACATTCGGCGTAAAGAGTGTTTTAG?AGGTTTAAAAACTATAAGACTAAGCTTTATCTAAGTCGTAAAAAACTCTAGATA?AAATTAAAACCAAAGACGAAAGTAATCTTAGTATATCTGAACACACGAAAGCTAAGACTCAAACTGGGATTAGATACCCCACTATGCTCAGCCGTAAACCTTAAAATTCATACAACAAGAATTTTCGCCCGAGAACTACTAGCAATAGCTTAAAACTCAAAGGACTTGG?CGGTGCTTTATACCCACCTAGAGGAGCCTGTTCTATAATCGATGAACCCCGATATACCTCACCACTTCTTGCTAATACAGCCTATATACCGCCATCTTCAGCAAACCCAATTATGGGATCAAAGTAAGCACAAATACCTTACATAAAGACGTTAGGTCAAGGTGTAGCTAATGAAGTGGGAAGAAATGGGCTACATTTTCTTAC?CAAAGAACA???ACACGCAAATCTTTATGAAAA?CTAAAGATCTAAGGAGGATTTAGTAGTAAATTAAGAATAGAGAGCTTAATTGAACTAGGCCATGAAGCACGTACACACCGCCCGTCACCCTCCTCAAGTACTAAGGATTTTCAAAACTTTA????AATCAACATGCATAAGAGGAGACAAGTCGTAACAAGGTAAGCATACTGGAAAGTGTGCTTGGA??
H.hydrochoeris ???????????????????????????????????GCAAGAGTCATCGCCCCGG?TGAAAATGCCCTCTAAACCAC??ATA?CGGATAAAAGGAGCGGGTATCAGGCGCACACCAC?AAAGTAGCCCATAACACCTTGCTTCGCCACACCCCTACGGGAG?ACAGCAGTAACAAAAATTAAGCAATAAACGAAAGTTTGACTAAGTCATGTAGCTA????T?TAAGGGTTGGTAAATTTCGTGCCAGCCACCGCGGTCATACGATTAACCCAAACTAATAAACTTCCGGCGTAAAAAATGTTTTAG?AGATATAAAAA??ATAAGATTAAACTCTATCTAAGTTGTAAAAAACACCAGATA?AAATGTAAGTCAATAACGAAAGTAATCTTAATACCTCTGAATACATGAAAGCTAAGACTCAAACTGGGATTAGATACCCCACTATGCTTAGCCATAAACATAAAAGTTCACATAACAAGAACTTTCGCCCGAGAACTACTAGCAACAGCTTAAAACTCAAAGGACTTGGACGGTGCTTTATATCCACCTAGAGGAGCCTGTTCTATAATCGATAAACCCCGATACACCTCACCACTTCTTGCTAATTCAGCCTATATACCGCCATCTTCAGCAAACCCAATCATGGCAACAAAGTAAGCACAAACATATTACATAAAAACGTTAGGTCAAGGTGTAGCTAATGAAGTGGGAAGAAATGGGCTACATTTTCTTAC?CAAAGAACA??TAAACGTAAATCTTTATGAAAC?CTAAAGATAGAAGGAGGATTTAGTAGTAAATTAAGAATAGAGAGCTTAATTG??????????????????????????????????????????????????????????????????????????????????????????????????????????????????????????????????????????
K.rupestris TGGCTTTTTTATTAGTTATTTGCAGAATTATACATGCGAGAGTCATCATACCAG?TGAGAATGCCCTCTAAACCAT??ATA?CGGCTAAAAGGAGCGGACATCAAG??CACACTAC?AAAGTAGCTCATAACGTCTTGCTTAGCCACACCCCCACGGGAA?ACAGCAGTAATAAGAATTAAGCAATAAACGAAAGTTTGACTAAGTCATGCAACCT????TCTAAGGGTTGGTAAATTTCGTGCCAGCCACCGCGGTCATACGATTAACCCAAACTAATAAACTTCCGGCGTAAAAAATGTTTTAG?AGAACATAAAA??ATAAGATCAAATTTTATCTAGGTTGTAAAAAACTACAGATA?AAGCGTAAACCAGAAACGAAAGTAATCTTAACACATCTGAATACATGAAAGCTAAGACCCAAACTGGGATTAGATACCCCACTATGCTTAGCCATAAACACAAAAATTTATACAACAAAAATTTTCGCCTGAGAACTACTAGCCACAGCTTAAAACTCAAAGGACTTGG?CGGTGCTTTATACCCACCTAGAGGAGCCTGTTCTATAATCGATAAACCCCGATACACCTCACCACTTCTTGCTAATACAGCCTATATACCGCCATCTTCAGCAAACCCAATCATGGAAACAAAGTAAGCACAAATATATCATATAAAAACGTTAGGTCAAGGTGTAGCCAATGAAGTGGGAAGAAATGGGCTACATTTTCTTTC?CAAAGAACAA?TAAACGCAAATCTTTGTGAAAC?CCAAAGATACAAGGAGGATTTAGTAGTAAATTAAGAGTAGAGAGCTTAATTGAACTAGGCCATGAAGCACGTACACACCGCCCGTCACCCTCCTCAAGTACCTAAAAATTTTACAAACCTAGAAAAATTAACAAATATGAGAGGAGATAAGTCGTAACAAGGTAAGCATACTGGAAAGTGTGCTTGGA??
Dasyprocta TGGCCTTTTTATTAGTTAAATGTAAAATTATACATGCAAGACTCCTCTCCCCGGGTGAAAATGCCCTTTTAACCAC??AAA??GRATGAAAGGAGCGGGTATCAAG??CACACTAA?TTAGTAGCTCACAACGCCTTGCTTTGCCACACCCCCATGGGAA?ACAGCAGTAATAAAAATTAAGCAATAAACGAAAGTTTGACTAAGTTATACACTAGC???AAAAAGGGTTGGTAAATTTCGTGCCAGCCACCGCGGTCATACGATTAACCCAAACTAATAAAACC?CGGCGTAAAGAGTGTTTTAG?AAAAACATAAA??ATAAGACTAAAATTTATCTAAGTCGTAGAAAACACCAGATA?AAATACATACTG?AAACGAAAGTAGTCTTACTATATCTGAATACACGAAAGCTAGAATCCAAACTGGGATTAGATACCCCACTATGCCTAGCCATAAACATAAAAATTT?TATAACAAAAATTCTCGCCCGAGAACTACTAGCCACAGCTTAAAACTCAAAGGACTTGG?CGGTGCTTTACACCCACCTAGAGGAGCCTGTTCTATAATCGATAAACCCCGATACACCTCACCACCCCTTGCTAATTCAGCTTATATACCGCCATCTTCAGCAAACCCTATTATGGAACAACAGTAAGCTTAACTATCAACAATAAAAACGTTAGGTCAAGGTGTAGCCTATGGGGTGGGAAGAAATGGGCTACATTTTCTTAT?CAAAGAACA?TTCTACGCAAATCCTCATGAAAC??TGAGGATATAAGGAGGATTTAGTAGTAAATTAAGAACAGAGAGCTTAATTGAACCAGGCCATGAAGCACGTACACACCGCCCGTCACCCTCCTCAAGTGTTCAAAAATTC??ACCCAAAA???????CAACA?ACACAAGAGGAGATAAGTCGTAACAAGGTAAGTATACTGGAAAGTGTACTTGGA??
Cuniculus TAGCCTTTTTATTAGTTGTTCGCAAAATTATACATGCAAGAATCACCATGCCAG?TGAGAAAGCCCTCTAAGCCTACAAAACAGGCCGAAAGGAGCAGGTATCAAG??CACACCTA?CCGGTAGCTCACAACATCAGGCCCAGCCACACCCCCACGGGAG?ACAGCAGTAACCAATATTGAGCAATGAACGAAAGTTTGACTCAGTTATGCAATACA???AACAAGGGTTGGTCAATTTCGTGCCAGCCACCGCGGTCATACGATTAACCCTAACTAATAAACCT?CGGCGTAAAAGGTGTTTTAGGAAAAAATAAAAA?ATAAGACTAAATTTCACCTAAGTCGTAAAAAACTCTAGGCG?AAACATGAAACACGAGCTAAAGCCGTCTTAACCTGCCTGAACACACGAAAGCTAAGACTCAAACTGGGATTAGAGACCCCACTATGCTTAGCCGTAAACATAAAGATTT?TACAACAAAAATTTTCGCCCGAGAACTACTAGCAATAGCTTAAAACTCAAAGGACTTGG?CGGTGCTTCACACCCACCTAGAGGAGCCTGTTCTATAATCGATACACCCCGATCCACCTCACCACCTCTTGCCAATTCAGCCTATATACCGCCATCTTCAGCAAACCCAATTATGGAACAAAAGTAAGCACAAGCACTTCACGTAAAAACGTTAGGTCAAGGTGTAGCCAATGAAGTGGGAAGAAATGGGCTACATTTTCTTAAACAAAGAACA?TTTCACGCAAGTTTCTATGAAAT?CTAAAAACCCAAGGAGGATTTAGTAGTAAATTAAGAGTAGAGAGCTTAATTGAACCAGGCCATGAAGCACGTACACACCGCCCGTCACCCTCTTCAAGTATCTAAGCCATGAGCAACACAA??????????????TGCAAGAAGAGATAAGTCGTAACAAGGTAAGCATACTAGAAAGTGTGCTTGGAAA

&[dna] 
Proechimys	ATG?CCAACGTACGAAAATCCCACCCTCTAATCAAAATCATTAACCACTCTTTCATTGATTTGCCCACTCCATCTAATATCTCAGCATGATGAAATTTCGGTTCTTTATTAGGTGTATGTTTAGTCATCCAAATTATCACCGGGTTATTTCTAGCCATACACTATACTGCAGACACAACCACAGCCTTCTCATCTGTTGCACATATTTGCCGAGACGTAAACTACGGTTGACTAATCCGATATGCACACGCCAACGGAGCATCAATATTCTTCATCTTCCTTTATTTTCACATTGGACGAGGCCTTTACTATGGGTCTTACACTTTCATAGAAACTTGAAACGTAGGAGTAATTTTATTATTCGCAGTAATAGCTACTGCCTTTATAGGGTATGTCCTCCCATGAGGACAGATATCTTTCTGAGGTGCAACAGTCATTACTAACCTACTTTCAGCTATCCCTTATATTGGTCCTACCCTCGTAGAATGAATCTGAGGAGGCTTCTCAGTAGACAAAGCAACCTTAACACGATTCTTTGCTTTTCACTTCGTATTGCCCTTTATTATTACCGCAATAGTTATAATCCACCTACTATTTCTTCACGAAACAGGATCAAACAACCCTTCAGGATTAAATTCAAATTCAGACAA?ATCCCATTCCACCCTTATTATACAATTAAAGACATTCTAGGTCTACTATTTATACTATTATCTCTAACAATATTAATTCTATTTTCACCAGATCTCTTAGGAGACCCAGATAACTATACTCCTGCCAACCCACTTAACACTCCACCTCATATTAAACCAGAATGATACTTTTTATTCGCTTACGCAATCCTACGCTCCATCCCTAACAAATTAGGAGGAGTCCTAGCACTAGTATTCTCCATTCTAATCTTAATACTATTCCCCGTATTACATATATCCAAACAACGAAGCATAACATTCCGCCCTATTAGCCAATGCCTACTATGAATTCTAACAGCAAACTTAGTTATCCTAACCTGAATTGGAGGACAGCCCGTAGAATACCCATTCATCACAATCGGACAACTAGCATCCATCTCTTACTTTTGTATTATTTTAATTCTCATACCAACAACAGGATTTATAGAAAACAAATTACTTAAATGAAGA
K.rupestris	ATGACCCACATGCGAAAATCACACCCACTAATCAAAATTATCAACCATTCACTCATCGACCTTCCGGCCCCATCCAACATCTCAGCATGATGAAACTTCGGCTCACTTTTAGGAGTCTGCCTCGGACTACAAATTATTACGGGTTTATTTCTAGCAATACACTACACCGCAGACACAACCACAGCCTTCTCATCCGTCGCCCACATTTGCCGAGATGTCAACTACGGCTGATTGATTCGATATATACACGCAAACGGAGCATCCATATTCTTTATCTTCCTTTATCTTCACATTGGACGAGGTATTTATTATGGATCTTACATATTTCTAGAAACCTGAAATATTGGCATCCTCCTCTTATTTTCAGTTATAGCCACTGCATTCATAGGTTACGTATTACCATGAGGACAAATATCCTTCTGAGGCGCCACTGTAATCACGAACCTCTTATCAGCAATCCCCTACATTGGAACAACCTTAGTCGAATGAATCTGAGGAGGTTTCTCAGTCGACAAAGCCACTCTCACACGCTTTTTCGCCTTTCACTTTATTCTTCCCTTCGTCATCGCAGCCCTAGTCCTAGTCCACCTCCTATTCCTCCACGAAACAGGATCAAACAATCCCTCAGGACTAAACTCTGACACTGACAAAATTCCCTTCCACCCCTACTACACAATTAAAGATATCATAGGATTACTATTCACAATTCTAACCCTCTCAGCACTAGTCCTATTCTCACCCGACCTCCTCGGTGACCCAGACAACTACACCCCAGCCAACCCACTAAACACACCCCCACACATCAAACCAGAATGATACTTTCTATTTGCATACGCAATTCTCCGCTCCATCCCTAATAAACTAGGAGGAGTCCTCGCCCTCGTACTGTCAATTTTAGTCCTAGCGCTATTTCCAATACTCCACCTATCAAAACATCGCAGCATAACATTCCGCCCCTTCAGCCAATGTCTTTTATGACTACTAGTAGCTAACCTCATTATCCTCACATGAATTGGAGGCCAACCAGTCGAACACCCTTACATCACAATCGGCCAACTGGCATCCATTACCTATTTCCTCACCATCCTCGTCCTTTTCCCCCTAGTAAGCTTAGCAGAAAACAAAATT????????????
H.hydrochoeris	ATGACCCACCTACGAAAATCACACCCACTAATCAAAATCATCAACCACTCATTCATTGATCTTCCAGCCCCATCCAACATCTCAGCATGATGAAATTTCGGCTCACTATTAGGAATCTGCCTCGGATTCCAAATCGTCACAGGTCTATTCCTAGCAATACACTACACCGCAGACACCACCACAGCATTTTCATCTGTCACCCACATTTGCCGAGATGTCAACTACGGCTGGCTCATCCGATACCTACACGCAAACGGAGCATCCATATTCTTTATTCTTCTCTATCTCCACATTGGTCGAGGAATCTACTATGGATCTTATACATTTACAGAAACCTGAAATATCGGAATCCTACTCCTATTTACAGTTATAGCCACCGCGTTCATAGGTTACGTATTACCCTGAGGACAAATATCCTTCTGAGGTGCTACAGTAATTACCAACCTCCTATCAGCTATCCCTTACATCGGAACAACCCTTGTTGAATGGATTTGAGGGGGTTTCTCAGTTGACAAAGCTACCCTTACACGCTTCTTCGCCTTCCACTTCATCCTTCCTTTCATCATCACAGCTCTTGTCATAGTCCATCTCTTATTCCTCCATGAGACAGGATCAAACAACCCCTCAGGCCTTAACTCAAATTCCGACAAAATCCCATTCCACCCCTACTACACAATCAAAGACATCCTAGGACTGCTACTCATAATACTAGCACTCACAAGCCTAGTCCTCTTCACACCAGACCTCCTTGGTGACCCAGACAACTACACCCCAGCTAACCCATTAAACACTCCCCCACATATCAAACCAGAATGATACTTCCTATTTGCTTACGCAATCCTCCGCTCCATTCCTAACAAACTAGGGGGTGTATTAGCCCTTGTACTCTCTATCCTAATCTTAGCCTTATTTCCAATACTCCACCTATCCAAGCAACGCAGTATAATATTTCGCCCCCTCAGCCAATGTCTCCTTTGATTACTAGTAGCAAACCTCATTATCCTCACATGAATTGGAGGACAACCAGTTGAACACCCCTATATCACAATCGGCCAACTAGCATCCATCTCCTATTTCCTTATTATTCTTATCCTTTTCCCACTAGCAAACATAGCAGAAAACAAAATCCTAAAATGAAGA
C.aperea	ATGACCCACCTACGAAAATCACACCCACTCATCAAAATCATTAACCACTCCCTAATCGACCTCCCAGCCCCATCCAACATTTCAACATGATGAAATTTCGGCTCCCTTTTAGGCATCTGTCTAGGCCTACAAATTATCACAGGACTCTTCCTAGCAATACACTACACTGCAGATACTTCCACAGCATTCTCATCTGTCGCCCACATTTGCCGAGACGTGAACTATGGTTGACTAATCCGATATCTACATGCTAATGGAGCATCCATATTCTTTATTTTCCTATATTTACACATCGGGCGAGGCATCTACTACGGATCATACACATTCCTAGAGACATGAAACATTGGAATTGCCCTTCTGTTCGCGGTTATGGCTACCGCATTCATAGGGTACGTATTACCATGAGGACAAATATCCTTTTGAGGTGCTACCGTTATCACTAATCTTCTATCAGCTATCCCTTATATTGGAACAACCCTTGTAGAATGGATCTGGGGTGGGTTCTCAGTAGATAAAGCCACTCTAACACGATTCTTTGCCTTCCATTTCATTCTTCCATTCATCATTACCGCCCTAGTAATAGTTCACCTCTTATTCCTTCACGAAACAGGATCAAACAACCCAGCAGGATTAAATTCAGACTCAGATAAAATTCCATTCCACCCTTATTACACAACCAAAGACATTTTAGGAGTTCTGTTCATAATACTAGCACTTCTGTGCTTAGTACTTTTTACACCCGACCTATTAGGAGACCCAGATAACTACACACCCGCTAACCCATTAAACACACCACCACACATTAAACCAGAATGATACTTCCTATTTGCCTACGCAATCCTCCGCTCTATCCCTAACAAACTAGGAGGCGTCCTAGCTCTAATTCTCTCTATCCTGATCTTGGCCCTATTCCCCATTCTCCACACATCAAAACAACGTAGCATAACATTCCGCCCCCTCAGCCAATGTCTTCTATGATTACTAGTAGCTAACCTCCTCATCCTCACATGAATTGGAGGACAACCCGTTGAACACCCCTACATCACCATCGGCCAGTTAGCCTCCATCTCCTACTTCTTCATCATCCTAATCCTTTTCCCCTTAACGAGCCTATTAGAAAATAAAATATTAAAATGAAGA
D.patagonum	ATGACCCACATACGAAAATCACACCCACTAATCAAAATTATCAACCACTCATTCATCGACCTTCCCACCCCATCCAACATCTCAGCATGATGAAACTTTGGTTCTCTTCTAGGAATCTGCCTTGGATTACAAATTATCACAGGGCTATTCTTAGCAATACACTACACGGCAGACACAATCACAGCATTCTCATCTGTAACCCACATCTGCCGAGATGTAAACTACGGCTGACTAATCCGATATCTACATGCCAATGGAGCATCCATATTCTTTATTCTCCTCTATCTTCACATCGGACGAGGCATTTATTATGGATCATACACATTTATAGAGACCTGAAACATCGGAATCCTTCTTCTATTTGCAGTCATAGCTACTGCTTTCATAGGGTATGTGCTGCCATGAGGACAAATATCATCTTGAGGTGCTACCGTTATCACAAACCTGCTATCAGCAATTCCATATATCGGAACAACATTAGTTGAATGAATCTGAGGGGGATTCTCAGTTGACAAAGCAACCCTAACACGATTTTTTGCCTTCCACTTTATTCTTCCCTTCATCATTCCAGCTCTAGTCATAATCCACTTCTTTTTCTTACACGAAACAGGATCAAATAATCCCTCAGGGCTAAACTCTGACTCTGACAAAATCCCATTCCACCCATACTACACAATCAAAGATATTATAGGATTACTTATCATAATACTAGCCCTCATATCCCTAGTCCTCTTCTCACCCGACCTCCTTGGCGATCCGGACAACTACACCCCTGCCAACCCCCTAAACACTCCCCCACATATTAAACCAGAGTGATATTTCCTATTCGCATACGCCATTCTCCGCTCCATCCCCAATAAACTAGGAGGTGTTTTAGCCCTCGTACTCTCAATTTTAGTTCTAGCCCTATTTCCTATACTCCACCTATCAAAGCAACGCAGCATGACATTTCGACCCTTCAGCCAATGTCTCCTATGAATACTAACCGCTAATTTATTTATCCTCACATGAATCGGAGGCCAACCAGTAGAATACCCCTATATTACAATTGGTCAACTAGCATCAATTAACTACTTCTTCACCATCCTCATCGTTTCCCGCCTGGTTAGCCTAATAGAAAACAAAGTCCTAAAGTGAAGA
Cuniculus	ATGACCCACATACGCAAGTCCCACCCGCTAATTAAAATTATAAACCACTCATTCATTGACCTTCCCGCCCCCTCTAACATCTCGGCCTGATGAAACTTCGGATCATTACTAGGAATTTGCCTAGCCCTACAAATCATCACAGGCCTTTTCTTAGCAATACACTACACCGCTGACACTAACTCAGCATTCTCATCTGTCGCCCATATCTGCCGAGACGTAAACTACGGCTGACTAATTCAACATCTACATGCCAACGGAGCATCAATATTTTTCATCTTCTTGTATCTCCACATCGGCCGAGGAGTCTACTATGGATCCTACATACTTTCAGAAACCTGAAATATCGGCATCCTCCTCCTATTCTCAGTAATAGCCACCGCATTCATAGGCTACGTACTCCCATGAGGACAAATATCA???????????????????????????????????????????????????????????????????????????????????????????????????????????????????????????????????????????????????????????????????????????????????????????????????????????????????????????????????????????????????????????????????????????????????????????????????????????????????????????????????????????????????????????????????????????????????????????????????????????????????????????????????????????????????????????????????????????????????????????????????????????????????????????????????????????????????????????????????????????????????????????????????????????????????????????????????????????????????????????????????????????????????????????????????????????????????????????????????????????????????
D.salinicola	ATGACCCACATACGAAAATCACACCCACTAATCAAAATCATCAACCACTCATTCATCGACCTCCCTGCTCCATCTAACATCTCAGCATGATGAAACTTCGGCTCCCTTCTAGGAGTTTGTCTCGGATTACAAATCATCACCGGATTATTCCTAGCAATACACTATACCGCAGATACAACCACAGCATTCTCCTCCGTAACTCACATTTGCCGAGACGTAAACTACGGTTGACTGATCCGATACCTACACGCCAACGGAGCTTCCATATTCTTCATTTTCCTTTACCTTCATATCGGACGAGGCATTTATTACGGATCCTACACATTTATGGAGACCTGAAACATTGGAATTCTTCTCCTATTTTCAGTCATAGCTACTGCTTTCATAGGATACGTTCTACCATGAGGACAAATATCATTCTGAGGTGCCACCGTAATTACCAACCTTTTATCCGCTATTCCCTATATTGGGACAACTCTAGTTGAATGAATCTGAGGGGGCTTCTCAGTTGACAAAGCCACACTAACACGATTTTTTGCTTTCCACTTCATCCTACCCTTCATTATTGCTGCCCTAGTAATAATTCACCTACTCTTCTTACATGAAACAGGATCAAATAACCCTTCAGGGCTGAACTCAGACTCAGATAAAATCCCATTTCACCCATATTACACAATCAAAGACATCATAGGACTACTACTTATAATACTAGTACTCATATCCTTAGTCCTCTTCTCACCCGACCTCCTCGGTGACCCTGACAACTATACCCCTGCTAATCCACTAAACACACCCCCACACATCAAGCCAGAATGATACTTTCTATTTGCATATGCCATCCTCCGTTCAATCCCTAACAAGCTAGGAGGAGTGCTAGCTCTCGTATTCTCAATCCTAATCCTAGCCCTATTCCCAACCCTACATTTATCAAAACAACGCAGCATAATATTCCGGCCTTTTAGCCAATGTCTACTATGAATACTAACCGCTAACCTATTCATCCTTACATGAATCGGAGGGCAACCAGTAGAACACCCCTATATTACAATCGGTCAACTAGCATCCATTACATACTTCTTCACCATCCTTATCCTATTCCCACTAGTAACTCTAATAGAAAACAAAATCCTAAAATGAAGA
G.musteloides	ATGACCCACATACGAAAATCTCATCCACTCATTAAAATTATTAATCACTCATTCATTGACCTACCAACCCCATCAAATATCTCAGCATGATGAAATTTTGGGTCTTTATTAGGTATATGTTTAGGCTTACAAATTATCACAGGATTATTCCTAGCTATACACTATACAGCAGATACACTCACAGCATTTTCATCAGTCACCCATATCTGCCGAGACGTAAATTATGGCTGATTAATCCGCTACCTCCATGCCAATGGCGCATCAATATTCTTTATTTTCCTTTATATTCACATCGGACGAGGAATCTACTACGGATCCTACACATTCATAGAAACATGAAACATCGGAATTATTCTTCTATTCACCGTAATAGCTACAGCTTTCATAGGCTACGTATTACCATGAGGACAAATATCATTTTGAGGTGCCACCGTTATCACAAACCTGCTATCAGCAATTCCATATATCGGAACAACATTAGTTGAATGAATCTGAGGAGGCTTCTCAGTTGGCAAAGCAACCCTAACACGATTTTTTGCCTTCCACTTTATTCTTCCCTTCATCATTTCAGCTTTAGTAATAGTACATCTACTATTCCTTCACGAAACAGGATCAAACAACCCATCAGGCCTAAACTCCGACTCAGATAAAATTCCATTCCACCCCTACTACTCAACTAAAGATATTCTAGGCCTAATCTTCATAATATTAGTACTCCTATCACTAGTCTTATTTACCCCCGACCTCCTAGGAGACCCAGACAACTATACCCCAGCCAACCCTTTAAACACACCGCCACACATTAAACCTGAATGATATTTCCTATTTGCATATGCAATTCTACGATCTATTCCTAATAAATTAGGAGGAGTTCTAGCCCTAGTATTATCAATTCTAATTCTAGCCCTATTCCCAATACTACACATAGCCAAACAACGTAGTATAATATTCCGCCCCATCAGCCAATGCCTTCTATGACTCCTAATAGCAAACCTAATTATCCTTACATGAATTGGAGGCCAACCAGTTGAACACCCCTACATTATAATTGGACAACTAGCATCAATCTCTTACTTCTCCATTATCCTAATTCTATTCCCACTAGCAAGTTCAATCGAGAATATAATCTTAAAATGAAGA
G.spixii	ATGACCCACATTCGAAAAACACATCCCCTTATCAAAATCATTAACCACTCATTTATTGACTTACCAACTCCATCAAACATTTCATCATGATGAAACTTTGGTTCACTGCTAGGAATCTGCTTAGGGTTACAAATCCTTACAGGCCTATTTCTAGCTATACACTACACCTCCGATACACTCACAGCATTCTCATCAGTCACCCATATTTGCCGAGACGTAAACTATGGATGACTAATCCGCTATCTACACGCTAACGGAGCATCAATATTCTTTATTTTCCTTTATATTCACATCGGACGAGGCATCTACTATGGATCCTATACATTCACAGAAACATGAAACATTGGAATTCTACTCCTATTCGCCGTAATAGCCACAGCTTTCATAGGCTACGTATTGCCATGAGGACAAATATCATTTTGAGGCGCTACAGTTATCACTAACCTCCTCTCAGCAATTCCTTACATTGGCACAACATTAGTAGAATGAATTTGAGGGGGATTTTCAGTAGACAAAGCAACCCTGACACGATTCTTCGCCTTTCACTTCATCCTTCCGTACATCATCTCAGCTCTAGTAATAGTCCACCTATTATTCCTCCATGAAACGGGATCAAACAACCCTATAGGTCTCAACTCTGACTCAGATAAAATTCCATTTCATCCCTACTATACAATTAAAGACATCATAGGGTTTATTTACATAATCCTAGCTTTACTATCACTAGTCCTATTCTCCCCTGATCTTTTAGGGGATCCAGATAACTATACCCCAGCCAATCCTCTAAACACACCACCCCATATTAAACCTGAATGATATTTTCTATTCGCATACGCAATCCTACGATCCATTCCCAATAAACTAGGAGGAGTGTTGGCTCTAGTAATATCAATCCTAATTCTAGCTCTTTTCCCAATATTGCATATATCCAAACAACGCAGCATAACATTCCGCCCAATCAGCCAGTGCTTACTATGATTTCTAGGGGCCAATTTAGTAATCCTTACATGAATCGGAGGACAACCAGTCGAACATCCATATATCATAATTGGCCAACTAGCATCCATCACCTACTTCCTCACCATTTTAATTTTATTTCCCCTAGCTAGTTCAATCGAAAACGCTATCTTAAAATGAAGA
Dasyprocta	ATGACTCACCTACGAAAATCACACCCACTAATCAAAATTATTAACCACTCTTTCATTGATCTCCCAACCCCATCCAACATCTCAGCTTGATGAAACTTCGGCTCTCTACTAGGCATCTGCCTAATAATACAAATCCTTACAGGCTTATTCCTAGCAATACATTACACCGCAGATACAACCACAGCATTCTCATCCGTTACACACATTTGCCGAGATGTGAATTACGGATGACTAATCCGATACTTACACGCCAACGGAGCATCAATATTCTTTATTCTCATTTACCTACACATCGGACGAGGAATCTATTACGGATCCTACACTTTCTCAGAAACCTGAAACATTGGAATTTTACTGTTACTAGCAGTAATGGCAACCGCCTTCATAGGGTACGTACTGCCATGAGGACAAATATCATTCTGAGGGGCTACCGTAATTACAAACCTCCTATCAGCAATCCCTTACATCGGCACAACCCTAGTCGAGTGGATCTGAGGCGGGTTCTCAGTAGACAAAGCCACCCTAACCCGATTCTTCGCATTTCACTTTATTCTCCCATTTATCATTGTTGCACTAGTTATAACCCACCTACTATTCCTTCACGAAACCGGATCAAATAACCCCTCAGGATTAAACTCTGATTCAGATAAAATCCCATTCCATCCGTACTATACAATCAAAGATATCATAGGGTTCATATTCATAGGGTTCACTATCCTCCTTTTAGTACTTTTCTCACCAGACCTTTTAGGAGACCCAGATAACTACTCACCAGCCAATCCTCTTAATACCCCTCCACACATCAAACCAGAATGATACTTCCTCTTCGCATACGCCATCCTACGCTCTATCCCCAACAAACTGGGAGGTGTTGTAGCTCTACTAACCTCAATCCTAGTCCTAGCTCTATTTCCAATTATACACCTATCAAAACAACGAAGCATAACATTCCGTCCAATCAGCCAATGCCTTCTATGAATACTAACAGCTAACTTAGCGATCCTTACATGAATTGGAGGGCAACCAGTCGAACACCCCTACATCCTCATTGGTCAAGTAGCATCAATTACCTACTTCCTAATCATCCTTATCCTAATACCACTCTTCAGTATAGTAGAAAATAAATTCCTTAAATGAAGA
M.australis	???????????????CAATCACACCCACT?ATT???ATTAT?AATCACTCGCTCAT?GATCTCCCAGCTCCATCCAATATTTCAGC???????AA?TTTGGCTCCCTC?T?G???TATGCCTAGGC?TA????TCATCACAGGCTTATTTCTAGCCATACACTACACCGCAGACACAACTACAGCTTTCTCTTCTGTCACCCACATCTGCC?AG????ATACTAC?GCTA?CTAATC???TATTTACATGCTAGCGGAGCATCAATATTCTTTATTTTTTTATATCTGCACATCGGGCGAGGTACATACTATGGCTCCTACACATTTACAGAACCCTGAAACATTGGAATTATACTATTATTTGCAGTAATAGTTACTGTTTTCATAGGCTACATATTACCATGAGGACAAATATCATTTTGGGGTGCTACTGTAATTACAAACCTTTTATCAGCCATTCCATACATTGGAACAACCCTCGTTGAATGAATTTGAGGCGGTTTCTCAGTTGATAAAGCTACCCTTACACGATTCTTCGCCTTCCACTTTATTTTACCCTTCATCATTGCCGCCCTAGTTATAGTCCATCTATTATTCCTCCACGAAACAGGATCAAACAACCCCTCAGGCCTTGACTCCAACTGCGATAAAATTCCATTCCACCCATATTACACAATCAAAGATATCTTAGGG???????????????????????????????????????????????????????????????????????????????????????????????????????????????????????????????????????????????????????????????????????????????????????????????????????????????????????????????????????????????????????????????????????????????????????????????????????????????????????????????????????????????????????????????????????????????????????????????????????????????????????????????????????????????????????????????

&[dna] 
Proechimys	CTCTTGGGTTGAATTTATTGAGCTAGATATTGATGACTGTGATGAAAAGATTGAAGGATCAGACACAGACAGACTTCTCACCAGCGACCACCAGAAATCTCTTAACATTCTCCGGGCAAAGGATGATGACTCTGGCCGGACCAGCTGCTATGAACCTGATATTCTGGAGGTTGATTTTAGTGCTGGTGATGGGTGTGAT?GACCTTGCAAGGTTGTTCAGCTGGACAAGTTAAAAGGAGAAGCAGATCTCTTGTGCCTTGACGAGAAGAACCAAACT?CCTCACCTTGTGATGCCTCTCCTGACCCTGAGCAAGCCAGC?TCATCCCAGGAAAGGAAGACAAACCACAACTACTTTTTATTGGTAAAACTGAGTCAGCTAACCAAGGTGCCCCTAACCAGATAAGCAATCCTAGTTCACTGGCAAACATGGACTTTTATGCTCAAGTAAGCGACATTACACCAGCAGGGAGTGTGGTCCTCTCACCAGGCCAAAAGAATAAGGTAGGAACGGCCCAGTGTGAAATGCATCCAGAAGCAAA?TTCATCAAAGACAATGCCTGCTTCTTCAAGGGAGATGCCAAACAGCATGTTATAATGACCCCTCCC?TTGAGGTCAAATCGCATGAAGA?CCAAGCTTAAAGCAGGAGGATGCTTATGTCACCACAGAAAGCCTTACCACTGCTGCTGAGAAGTATGGGGCTGC?GAACGGGCTCCAAGCTCTGAAATGGCCCTCCCAGATTATACCTCTGTTCACATAGTGCAGTCTCCACAAGGCCTCATCCTCAACGCGGCTGCCTTGCCCCTGCCTTTG
D.patagonum	CTCTTGGGTTGAATTTATTGAGCTAGATATTGATGACTCTGATGAAAAGATTGAAGGATCAGACACAGACAGACTTCTCAGCAGTGACCATCAGAAATCACTTAATATCCTTGGGGCAAAGGATGATGACTCTGGACGTACTAGCTGTTATGAACCTGATATTCTGGAGGCTGATTTCAATGCCAATGATG?????????GCACCTCTGAGGTTGTTCAGCCAGACAAGTTAAAAGGGGAAGCTGATCTCTTGTGCCTTGATGAGAAGAATCAAAATAATTCACCTTGTGATGCATCTCCTGACCCTCAGCAGGCCATTATAATTCCAGCAGAGCAGGAAAAACCACAACCACTTCTTACTGGTAAAACTGAGTCAACTAACCAAGATGCCCCTGTTCAGATAAGCAATCCTAGTTCACTGGCAAACATGGACTTTTATGCCCAAGTAAGCGACATTACGCCAGCAGGGAGTGTGGTCCTCTCCCCGGGCCAAAAGAATAAGGCAGGAATGCCCCAGTGTGAAATGCACCCAGAAGCAAACTTCATCAAAGACAATGCTTACTTCTTCAAAGGAGATGCCAAAAAGCC[C T]GATGTCATGACCCCTCACATCGAGGTCAAGTCACATGAAGAACCGAGCTTTAAGCAGGAGGATACTTACATCACCACAGAAAGCCTTACCACTGCTGCTGAGAAGTCTGGGCCTCCAGAACAGGCTCCAAGCTCCGAAATGGCTCTCCCAGATTATACCTCCATTCATATAGTGCAGTCTCCACAGGGTCTCATACTCAACGCGGCTGCCTTGCCCTTGCCTTTG
D.salinicola	CTCTTGGGTTGAATTTATTGAGCTAGATATTGATGACTCTGATGAAAAGATTGAAGGATCAGACACAGACAGACTTCTCAGCAGTGACCATCAGAAATCACTTAATATCCTTGGGGCAAAGGATGCTGACTCTGGACGTACTAGCTGTTATGAACCTGATATTCTGGAGGCTGATTTCAATGCCAATGATG?????????GCACCTCTGAGGTTGTTCAGCCAGACAAGTTAAAAGGGGAAGCTGATCTCTTGTGCCTTGATGAGAAGAATCAAAATAATTCACCTTGTGATGCATCTCCTGACCCTCAGCAGGCCATTATAATTCCAGCAGAGCAGGAAAAACCACAACCACTTCTTATTGGTAAAACTGAGTCAACTAACCAAGATGCCCCTGTTCAGATAAGCAATCCTAGTTCACTGGCAAACATGGACTTTTATGCCCAAGTAAGCGACATTACGCCAGCAGGGAGTGTGGTCCTCTCCCCGGGCCAAAAGAATAAGGCAGGAATGCCCCAGTGTGAAATGCACCCAGAAGCGAACTTCATCAAAGACAATGCTTGCTTCTTCAAAGGAGATGCCAAAAAGCCCGATGTCATGGCCCCTCACATCGAGGTCAAGTCACATGAAGAACCAAGCTTTAAACAGGAGGATACTTACATCACCACAGAAAGCCTTACCACTGCTGCTGAGAAGTCTGGGCCTCCAGAACAGGCTCCAAGCTCTGAAATGGCTCTCCCAGATTATACCTCCATTCATATAGTGCAGTCTCCACAGGGTCTCATACTCAACGC[A G]GCTGCCTTGCCCTTGCCTTTG
K.rupestris	CTCTTGGGTTGAATTTATTGAGCTAGATATTGATGACTCTGATGAAAAGATTGAAGGATCAGACACAGACAGACTTCTCAGCAGTGACAACCAGAAATCACTTAATATCCTTGGGGCAAAGGATGATGACTCTGGACGTACTAGCTGTTATGAACCTGATATTCTGGAGGCTGATTTCAATGCCAGTGATG?????????GCGCCTCTGAGGTTGTTCAGCCAGACAAGTTAAAAGGGGAAGCTGATCTCTTGTGCCTTGATGAGAAGAATCAAAATAATTCACCTTGTGATGCATCTCCTGACCCTCAGCAGGCCATTATAATTCCAGCGGAGGAGGAAAAACCACAACCACTTCTTATTTCTAAAACTGAGTCAACTAACCAAGATGCCCCTACTCAGATAAGCAATCCTACTTCACTGGCAAACATGGACTTTTATGCCCAAGTAAGCGACATTACACCAGCAGGAAGTGTGGTTCTCTCCCAGGCCCAAA[A G]GAATAAGGCAGGAATGTCCCAGTGTGAAATGCACCCAGAAGCAAACTTCATCAAAGACAATGCTTACTTCTTCAAGGGAGATGCCAAAAAGCCAGATGTCATGACCCCTCACAGCGAGGTCAAGTCACATGAAGAACCGCTTTTTAAACAGGAGGACACTTACATCACCACAGAAAGCCTTAGCACTGCTGCTGAGAAGTCTGGGCCTCCAGAACAGGCTGCAAGCTCTGAAATGGCTCTCCCAGATTATACCTCCATTCATATAGTGCA[A G]TCTCCACAGGGTCTCATACTCAACGCGGCTGCCTTGCCTTTGCCCTTG
H.hydrochoeris	CTCTTGGGTTGAATTTATTGAGCTAGATATTGATGACTCTGATGAAAAGATTGAAGGATCAGACACAGACAGACTTCTCAGCAGTGACCACCAGAAATCCCTTAATATCCTTGGGGCAAAGGATGATGACTCTGGACGTACTAGCTGTTATGAACCTGATATTCTGGAGGCTGATCTCAATGCCAGTGATG?????????GCACCTGTGAGGTTGTTCAGCCAGACAAGTTAAAAGGGGAAGCTGATCTCTTGTGCCTTGATGAGAAGAATCAAAATAATTCACCTTGCGATGCATCTCCTGACCCTCAGCAGGCCATTGTAATTCCAGCAGAGGAGGAAAAACCACAACCACTTCTTATTGGTAAAACTGAGTCAACTAACCAAGATGCCCCTACTCAGATAAGCAATCCTAGTTCACTGCCAAACATGGACATTTATGCCCAAGTAAGCGACATTACGCCAGCAGGGAGTGTGGTCCTCTCCCCAGGCCAAAAGAATAAGGCAAGAATGTCCCAGTGTGAAATGCACCCAGAAGCAAACTTCATCAAAGACAATGCTTACTTCTTCAAGGGAGGTGCCAAAAAGCCCGATGTCATGATCCCTCACATCGAGGTCAAGTCACATGAAGAACCAAGCTTTAAACAGGAGGATACTTACATCACCACAGAAAGCCTTACCACTGCTGCTGAGAAGTCTGGGCCTCCAGAACAGGCTGCAAGCTCTGAAATGGCTCTCCCAGATTATACCTCCATTCATGTAGTGCAGTCTCCACAGGGTCTCATACTCAACGCAGCTGCCTTGCCCTTGCCTTTG
C.aperea	CTCTTGGGTTGAATTTATTGAGCTAGATATTGATGACTCTGATGAAAAGATTGAAGGATCAGACACAGACAGACTTCTCAGCGGTGACCATCAGAAATCACTTAATATCCTTGGGGCAAAGGATGGTGATTCTGGACGTACTAGCTGTTGTGAACCTGATATTCTGGAGGCTGATTTCAATGCCAATGATG?????????GCACCTCTGAGGTTGTTCAGCCAGACAAGTTAAAAGAGGAAGCTGATCTCTTGTGCCTTGATGAGAAGAATCAAAATAATTCACCTTGTGATGCACCTCCTGACCCTCAGCAGGCCCTTGTAATTCCAGCAGAGGAGGAAAAACCACAACCACTTCTTATTGATAAAACTGAGTCAACTAACCAAGATGCCCCTAATCAGATAAGCAATCCTATTTCACTGGCAAACATGGACTTTTATGCCCAGGTAAGCGACATTACACCAGCAGGGAGTGTGGTCCTCTCCCCAGGCCAGAAGAATAAGGCGGGACTGTCCCAGTGTGAAACGCACGCAGAAGCAAACTTCGTCAAAGACAATGCTTACTTCTTTAAGGGAGA[C T]GCCAAAAAGCCCGATGTCATGACCCCTCACATCGAGGTCAAGTTACATGAAGAACCAAGCTTTAAACAGGAGGATCCTTACATTACCCCAGAAAGCCTTACCACTGTTGGTGGAAAGTTTGGGCCTTCAAAAAAGTCCCCAAGCTTTGAAAGGGTTTTCCCAAATTATACCTCCATTCATATAGTG???????????????????????????????????????????????????
M.australis	CTCTTGGGTTGAATTTATTGAGCTAGATATTGATGACTCTGATGAAAAGATTGAAGGATCAGACACAGACAAACTTCTCAGCAGTGACCGCCAGAAATCACTTAATATCCTTGGGGCAAAAGATGACGACTCTGGACGTACTAGCTGTTATGAACCTGAAATTCTGGAGGTTGAGTTCAATGCCAGTGATA?????????GCACCTCTGAGGTTGTTCAGCCAGACAAGTTAAAAGGGGAAGCTGATCTCTTGTGCCTTGATGAGAAGAATCAAAATAATTCACCTTGTGATGCACCTCCTGATCCTCAACAGGCCCTTGTCATTCCAGCAGAGGAGGAAAAACCACAACCACTTCTTATCGGTAAAACTGAGTCAACTAACCAAGATGCCCCTACTCAGATAAGCAATCCTAGTTCACTGGCAAACATGGATTTTTATGCCCAGGTAAGCGACATTACACCAGCAGGGAGTGTGGTCCTCTCCCCGGGCCAGAAGAATAAGGCAGGACTGTCCCAGTGTGAAACGCACCCAGAAGCAAACTGCATCAAAGACAATGCTTGCTTCTTCAAGGGAGACGCGAAAAAGCCCGATGTCATGGCCCCTCACATCGAGGTCAAGTCACACGAGGAACCGAGCTTTAAACAGGAGGATCCTTACATCACCACAGAAAGCCTTACCACTGCTGCTGAGAAGTCTGGGCCTCCAGAACAGGCCCCAGGCTCTGAAATGGGCCTCCCAGATTATACCTCCGTTCATATAGTGCAGTCTCCACAGGGACTCATACTCAACGCAGCTGCCTTGCCCTTGCCTTTG
G.musteloides	CTCTTGGGTTGAATTTATTGAGCTAGATATTGATGACTCTGATGAAAAGATTGGAGGATCAGACACAGACAGACTTCTCAGCAGTGACCATCAGAAATCACTTAATATCCTTGGGGCAAAGGATGATGACTCTGGACGTACTAGCTGTTATGAACCTGATATTCTGGAGGCTGATTTCAATACCAGTGATG?????????GCACCTCTGAGGTTGTTCAACCAGACAAGTTAAAAGGGGAAGCTGATCTCTTGTGCCTTGATGAGAAGAATCAAAATAATTCACCTTGTGATGCACCTTCTGACCCTCAGCAGGCCATTGTAATTCCAGCAGAGGAGGAAAATCCACAACCACTTTTTAAC[A G]GTAAAACTGAGTCAACTAACCAAGATGCCCCTACTCAGATAAGCAATCTTAGTTCACTGGCAAACATGGACTTTTATGCCCAGGTAAGCGACATTACACCAGCAGGGAGTGTGGTCCTCTCCCCAGGCCAGAAGAATAAGGCAGGAATGTCCCAGTGTGAAATGCACTCAGAAGCAAACTTCATCAAAGACAATGCTTACTTCTTCAAGGGAGATGCCAAAAAGCCCGA[C T]ATCATGACCCCTCACATCGAGGTCAAGTCACATGAAGAACCAAGCTTTAAACAGGA???TACTTACATCACCACAGAAAGCCTTACCACTGCTGCTGAGAAGTCTGGGCCTCCAGAACAGGCTGCAAGCTCTGAAATGGCTCTCCCAGATTATACCTCCATTCACATAGTGCAGTCTCCACAGAGTCTCATACTCAATGCAGCTGCCTTGCCCTTGCCTTTG
G.spixii	CTCTTGGGTTGAATTTATTGAGCTAGATATTGATGAATCTGATGAAAAGATTGGAGGATCAGACACAGACAGACTTCTCAGCAGTGACCATCAGAAATCACTTAATATCCTTGGGGCAAAGGATGATGACTCTGGACGTACTAGCTGTTATGAACCTGATATTCTGGAGGCTGATTTCAATACCAGTGATG?????????GCACCTCTGAGGTTGTTCAGCCAGACAAGTTAAAAGGGGAAGCTGATCTCTTGTGCCTTGATGAGAAGAATCAAAATAATTCACCTTGTGATGCACCTTCTGACCCTCAGCAGGCCATTGTAATTCCAGCAGAGGAGGAAAATCCACAACCACTTTTTAATGGTAAAACTGAGTCAACTAACCAAGATGCCCCTACTCAGATAAGCAATCTTAGTTCACTGGCAAACATGGACTTTTATGCCCAGGTAAGCGACATTACACCAGCAGGGAGTGTGGTCCTCTCCCCAGGCCAGAAGAATAAGGCAAGAATGTCCCAGTGTGAAATGCACTCAGAAGCAAACTTCACCAAAGACAATGCTTACTTCTTCAAGGGAGATGCCAAAAAGCCTGATATCATGACCCCTCACATCGAGGTCAAGTCACATGAAGAACCAAGCTTTAAACAGGAGGATACTTACATCACCACAGAAAGCCTTACCACTGCTGCTGAGAAGTCTGGGCCTCCAGAACAGGCTGCAAGCTCTGAAATGGCTCTCCCAGATTATACCTCTATTCACATAGTGCAGTCTCCACAGAGTCTCATACTCAATGCAGCTGCCTTGCCCTTGCCTTTG
Cuniculus	CTCTTGGGTTGAATTTATTGAGCTAGATATTGATGACCCTGATGAAAAGATTGAAGGATCAGACACAGACAGACTTCTCAGCAGTGACCATCAGAAATCACTTAATATCCTTGGGGCAAAGGATGATGACTCTGGACGTACTAGCTGTTATGAACCTGATATTCTGGAGGCTGATTGCAATGCCAGTGATGTGTGTGATGGCACCTCTGAGGTTGTTCAGCCAGACAAGTTAAAAGGGGAAGCTGATCTCTTGTGCCTTGATGAGAAGAATCAAAGTAATTCACCTTGCAATGCATCTCCTGACCCTCAGCAGGCCAGTGTAATTCCAGCAGAGGAGGAAAAGCCACAACCACTTCTTATTGGTAAAACTGAGTCAACTAACCAAGATGCCCCTACTCAGATAAGCAATCCTAGTTCACTGGCAAACATGGACTTTTATGCCCAGGTAAGCGACATTACGCCAGCAGGGAGTGTGGTCCTCTCCCCAGGCCAAAAGAATAAGGCAGGAATGTCCCAGTGTGAAATGCATCCAGAAGCAAACTTCATCAAAGACAATGCCTACTTCTTCAAGGGAGATGCCAAAAAGCACACTGTCATGACCCCTCACTTCGAGGTCAAGTCATGTGAAGAACCGAGCTTTAAACAGGAGGATACTTACATCACCACAGAAAGCCTTACCACTGCTGCTGAGAAGTCTGGGGCTGCAGAACAGGCTCCAAGCTCTGAAATGGCTCTCCCAGATTATACCTCCATTCATATAGTGCAGTCTCCACAGGGTCTCATACTCAACGCGGCTGCCTTACCGTTGCCTTGG
Dasyprocta	CTCTTGGGTTGAATTTATTGAGCTAGATATTGATGACCCTGATGAAAAGATTGAAGGATCAGACACAGACAGACTTCTCAGCAGTGACCATCACAAATCACTTAATATCCTTGGGGCAAAAGATGATGACTCTGGACGTACTAGCTGTTATGAACCTGATATTCTGGAGGCTGATTTCAATGCCAGTGATG?????????GCACCTCTGAGGTTGTTCAGGCAAACAAGTTAAAAGGGGAAGCTGATCTCTTGTGCCTTGATGAGAAGAATCAAAATAATTCACCTCGTGATGCATCTCCTGACCCTCAGCAGGCCAGTGTAATTCCAACAGAGGAGGAAAAATCACAACCGCACCTTACTGGTAAAACTGAGTCAACTAACCAAGATGCCCCCATTCAGATAAGCAATCCTAGTTCACTGGCAAACATGGACTTTTATGCCCAGGTAAGCGACATTACGCCAGCAGGGAGTGTGGTCCTCTCCCCAGGCCAAAAGAATAAGGCAGGAATGTCCCAGTGTGAAGTGCATCCAGAAGCAAACTTCATCAAGGACAATGCTTACTGCTTCAAGGAAGATGCCAAAAAGCACATTGTCATGGCACCACACATCGAGGTCAAGCCACATGAAAAACCGAGCTTTAAACAGGAGGATACTTACATCACCACAGAAAGCCTTACCACTGCTGCTGAGAAGTCTGGGGCTGCAGAACAAGCTCCAAGCTCTGAAATGGCTCTCCCAGATTATACCTCCGTTCATATAGTGCAGTCTCCACAGGGTCTCATACTCAACGCGGCTGCCTTGCCCTTGCCTTTG

&[dna] 
Proechimys	CATTCTTTAACGTCCCTACTATAGAACACTGA?TGTACACTGGGTGACATACAAGTGATTTTTGGC????TTAGCAACTCTTGCTTTTAGGGCCCTAATACTAAGTGGAGAAGCTTA?TAACTGTCAACACTTGTGTTATTGGTAATGGGATCAGCATGAGCTTCCAAATTTGTTCCAGATTCTTAATGCCATTGCTTCAAACTTCAAAATGAATGACCTTACTGGGGCTGGGGAGATAGCTTTGAGGCACAAGTGCCTGCTGGGCAAGTGCAAGGTCATGACTTTGGACCCCAGTCCTGAAAAAAAATGGGATGAATGAACTTACTGAACTGCGGCTTGGACTCAGAGGTTT?TGTCTTCTTACCTTGATACATTGAGTTTGCAATGTCTCATACCTTGACATGCTCAGACAGATGTTGGCAACAAAGACATGCTATCAGTCAGGCTGCTAACATTGAATTTCACACAAAAAAAATCCT??TTTATGAAATACATTGATGAGACAAACTGCATAGGTTATATCATTAGGGGCTTTTGTCTAGT???AGTAAAAGTACTGATTGGTATTT?GTTGGCAAGTAACATTCTAGTCAGATAGGTGATTCTTAAGTCTTCTGGAAGAATTAACTAAATGTTATC??????????????????????????????????????????AGATGGGTAAGAAAAGTAG[C T]CTGATATTATTTTACAATAACTAGTAAGAGGAAATTACTACACAAACAACTTTTAAGAATGATCTCTGGAAATAATTATTTGGTCTTAC?ACACAGGGAATCTTTTCAGTGATTGCACTCCTATGGAGAGGTTGTACAAACCCACTGTTCTCCAAGAACCTGTTTTCTCCTCTGAA?TGCCCTGCAAACATCC?CCAGTCAA?TCGATAGCAGTGCGTCTGGAGGCAGAAACCATTCTTGCTTTGGAAACAATTATGTCTGTGTTATACTGAGTGGGGAAGCTCATTAACTACCAACACTTATGTTGCTGGTAATGAGATCAGCATGCACTTCCGGCATTGTTCCAGATTCTGAACATCTTAAAGAGTAAATCTGTTCATGCTGATCAATTTTGTT?
H.hydrochoeris	GATTCTTTAAAATCCCTGTTATAGAATACGGA?TGTACATTAGGTGGCATGGAAGTGACTTCTTGCAGCGTTGACAATTTGTGCCATTA????????ATAGTGGA????AAAGCTCATTAACTGTCAGCACTTCTGTTATTGGTAATGAAATCAGCATGCACTTCCAGATTTGTTCCAGATTCTTAATGCCATTGATTTAAACTTCAAAAAGAACGA?????????????????????GGCTTTGCAG???????????????????????????????????????????????????????????????????????AGCTTGCTGAACTAGGGCTCGGACTCATGGTTTTTTGCCTAGTTGCTTTGATACTTTGAGTTTGCAAGGTTTAGTACACTGATACCCTCAGACAGATGCCAGAAACAAAGACATGCTATCAATGAGGCTGCTAAGGTTGAATTTGATG???CAATTACCCT??GTTATGAAACATAGG????GGACAAACTGCATAGAT??TAT?ATTCAGGCCCTTTGACCAATCAAAACAGAAGTATTGATTGATATTTTTTTGGCAAGCAACATTCTAGTCAGAGAGCTGATTTTTAAGTCTTCTAGAAGAATTAACTAA?TGCTATG??????????????????????????????????????????TGATGGGTAATAAAAGTAGTCTGCTATTATTTTACAATAGCTGGTAAGAGGAAATTATTATACTGACAACTTTTAAAAATGATCTCAGGAAA?AATTATTTGGTCCTCCAACACAGTGAA?GTTTTCAGTAATTCTACTCAATTGAAGAGTCTGAACAAAGCAACTGTTCTCAGAGGGCCTATTTTCTCCTTTGAAATTCATTGCAAACATCC?CCAGTCAA?TCAATAGCAGTGTGTCTGGAGGCAGAAACCATTCTTGCTTTGCAAACAATTATGTCTGTGTTATACTGAGTGGGGAAGCTCATTAATTATCACCACTTATGTTACTGGTAACCGGATCAACATGCCCTTCCGGCATTGTTCCAGGTTCTTAACACCATAAAGAATAAATCCTTTCACTCTGATCAATTTTGTTG
K.rupestris	GATTCTTTAAAGTCCCTGGTATAGAATGCAGA?TGTACATTAGGTGGCATGGAAGTGACTTCTTGCAACTTTGACAACTTGTGCCATTA????????ACAGTGGA????GAAGCTCATTAACTGTCAGCACTTCTGTTATTGGTAATGAGATCAGCATGCACTTCCAGATTTGTTCCAGATTCTTAGTGGCATTGATTTAAACTTCAAAAAGAATGA?????????????????????AGCTTAGC[A G]G???????????????????????????????????????????????????????????????????????AGCTTGCTGAACTAGGGCTTAGACTCATGGTTTTTTGCCTAGTTGTTTTGATACTTTGAGCTTGCAATGTCTAGTACACTGATACCCTCAGACAGAGCCCAGAAATCAAGACATGCTATCAATGAAGCTGCTAATGTCGAATTC?ATG???AAATTACCTT??GTTAGGAAACATAGG????GGACAAACTGCATAAAT??TAT?AATCAGGCCCTTTGACCAATCAAAACAGAAGTATGGATTGATATTTGTTTGGCAAACAATGTTCTAGTCAGAGAGCTGATTTTTAAGTCTTCTAGAAGAATTAA?TAA?TGCTATA??????????????????????????????????????????TGATGGGTAATAAAAGTAGTCTGCTATTATTTTACAATAGCTGGTAAGAGGAAATTACTATCCTGACAACTTTTTAAAATGATCTCAGGAAA?GATTATTTGGTCCTCCAACACACTGAA?GTTTTCAGTAATTCCACTCAATTGAAGAGTCTGAACAAAGCAACTGTTCTCAGAGGGCCTATTTTCTC?TTTGAAATTCATTGCAAACGTCC?CCAGTCAA?TCGATAGCAGTGTGTCTGGAGGCAGAAACCATTCTTGCTTTGGAAACAATCATGTCTGTGTTATACTGAGTGGGGAAGCTCATTAATTATCACCGCTTAGACTACTGGTAACGGGAGCAGCATGCACTTCCGGCATTGTTCCAGGTTCTTAACACCATAAAGAATAAATCCTTTCACTGTGATCAATTTTGTTG
G.musteloides	GATTCTTTAAAGTCCCTGTTATAGGATGCAGA?TGTACACTAAATGGCAATGAAGTGACTTCTTGCAGCTTTGACAACTTGTGCCATGA????????ACAGTGGA????GAAGCTCATTAACTGTCAGCACTCCTGTTACGGGTGATGAGCCCAGCGTGCACTTCCAGATTTGTTCCAGATTCTTAATGCCATTGATTTAAACTTTGCAAAGAATGG?????????????????????AGCTTTGCAG???????????????????????????????????????????????????????????????????????AGCTTGCT???????????CGGACTCATGGTTTTTTGCCTAGTTGCTTTGATACTTTGAATTTGCAATGTCTAGTATTTCAATACCCTCAGACAGATGCCAGAAATAAAGACACGCTATCAAAGAAGCTGCTAAAGTTGAATTTCATG???AAATTATCCT??GTTATGAAACATAGGTAGGGGACAAACTGCATAGAT??TAT?AGTTGGGCCCTTTGGTTAATCAAAACAGAAGTATTGATTGATATTTTTTTGGCAAACAACATTCTAGTCAGAGAGCTGATTCATAAGTCTTCTAGAAGAATTAACTAA?TGCTATA??????????????????????????????????????????TGATGGGTAATAAAAGTAGTCTGATATTACTTTACAATAACTGGTAAGAGGAAATTACTATGCTGACAACTTTTAAAAATGATCTCTGGAAA?AATTATTTGGTCCTCGAACACTGTGAA?GTTTTCAGTAACTCCACTCAAATGAAGAGTCTGAACAAAGCAGCTGTTCTCAGAGGGCCTGTTTTCTCCTTTGAAATTCATTGCAAACATCC?CCAGTCAAATCAATAGCAGTGTGTCTGGAGGCAGAAACCATC?GTGCTTTGGAAACAATTATGTCTGTGATATACAGAGTGGGGAAGCTCATTAATTATCAACACTG??GTTACTGGTAATGGGATCAGCATGCACTGCCGGCATTGTTCCAGGTTCTTAACACCATAA?GAATAAACCCTTTCACTCTGATCAATTTTGTTG
G.spixii	GATTCTTTAAAGTCCCTGTTATAGGATGCAGA?TGTACACTAGATGGCATGGAAGTGACTTCTTGCAGCTTTGACAACTTGTGCCATGA????????ACAGTGGA????GAAACTCATTAACTGTCAGCACTCCTGTTACGGGTGATGAGCCCAGCGTGCACTTCCAGATT???????????CTTAATGTCATTGATTTAAACTTTGACAAGAATGA?????????????????????AGCTTTGCAG???????????????????????????????????????????????????????????????????????AGCTTGCT???????????CCGACTCATGGTTTTTTGCCTAGTTGCTTTGATACTTTGAATTTGCAACGTCTAGTATTTTGATACCCTCAGACAGATGCCAGAAACAAAGACACGCTATCAATGAGGCTGCTGAAGTTGAATTTCATG???AAATTACCCTATGTTATGAAACATAGGTAAGGGACAAACTGCATAGAT??TAT?AGTTAGGCCCTTTGGTTAATCAAAACAGAAGTACTGATTGATATTTTTTTGGCAAACAACATTCTAGTCAGAGAGCTGATTCGTAAGTCTTCTAGAAGAATTAACTAA?TACTATA??????????????????????????????????????????TGATGGGTAATAAAAGTAGTCTGATATTATTTTACAATAACTGGTAAGAGGAAATTACTATGCTGACAACTTTTAAAAATGATCTCAGGAAA?AATTATTTGGTCCTCGAACACTGTGAA?GTTTTCAGTAACTCCACGCAAACAAAGAGTCTGAACAAAGCAGCTGTTCTCAGAGGGCCTATTTTCTCCTTTGAAATTCATTGCAAACATCC?CCAGTCAAATCAATAGCAGTGTGTCTGGAGGCAGAAACCATCCGTGCTTTGGAAACAATTATGTCTGTGATATACCGAGTGGGGAAGCTCATTAATTATCAACACTT??GTTACTGGTAATGGGATCAGCATGCACTGCCGGCCTTGTTCCAGATTCTTAACACCATAA?GAATAAACCCTTTCACTCGGATCAATTTTGTTG
D.patagonum	GATTCTTTGAAGTCCCTATTATAGAA[C T]GCAGA?TGTACATTAGGTGGCATGGAAGTGACTT???GCAGCTTTGACAACGTGTGCCATTA????????ATAGTGGA????GAAGCTCATTAACTGTCAGCACTTCTGTTATTGGTAATGAGATCAACATGCACTTCCAGATTTGTTCCAGACTCTTCATGCCATTGATTTAAACTTCAAAAAGAACGA?????????????????????AGCTTTGCAG???????????????????????????????????????????????????????????????????????AGCTTGCTGACCTGGGGCTCAGACTCATGGTTTTTTGCCTAGTTGCTTTGATACTTCAAGCTTGCAATGTCTAGTGCATTGATATCCTCAGACAGATGCCAGAAATAAAGACATACTATCAATGAGGCTGCTAATGTTGAATTTCATG???AAATTACCCT??GTTATAAAACATAGTTAGGGGACAAATTGCATAGAT??TAT?ATTCAGGCTCTTTGGCCAATCAAAACAGAAGTATTGATTGATATTTGTTTGGCTAACAACATTCTAGTTAG????CTGATTTTTAAGTCTTCTAGAAGAATTAACTAA?TGCTATAAGATGGGTAATAAAAGTAGTTTGATATTATTTTACAATAGCATGATGAGTAATAAAAGTAGCTTGACATTATTTTACAATAGCTGGTAAGAGGAAGTTACTACACTGACAACTTTTAAAAATGATCTCAGGAAA?AATTATTTGGTCCTCCAACACAGTGAA?GTTTTCAGTAATTCCACTCAATTGAAGAGTCTGGACAAAGCAACTGTTCTCAGAGGGCCTATTTTCTCCTTTGAAATTCATTGCAAACATCCTCCAATCGA?TAG????CAGTGTGTCTGGAGGCAGAAACCATTCTTGCTTTGGAAACAATTATGTCTGTGTTATACTGAGTGGGGAAGCTCATTAATTATCAAC[A G]CTTACGTTACTGGTAATGGGATCAGCATGCACTTCCGGCATTGTTCCAGATTCTTAACACCAGAAAGAATAAATCCTTTCACTCTGATCAATGTTGCTG
D.salinicola	GATTCCTCTAAGTCCCTCTTATAGAATGTAGA?TGTGCATTAGGTGGCATGGAAGTGACTTCTTGCAGCTTTGACAACTTGTGCCATTA????????ATAGAGGA????GAAGCTCACTAACTGTCAGCACTTCTGTTACTGGTAATGAGATCAACATGCACTTCCAGATTTGTTCCAGACTCTTCATGCCATTGATTTAAACTTCAAAAAGAACGA?????????????????????AGCTTTGCAG???????????????????????????????????????????????????????????????????????AGCTTGCTGAACTAGGGCTCAGACTCATGGTTTTTTGCCTAGTTGCTTTGATACTTCAAGTTTGCAATGTCTAGGGCATTGACATCCTCAGA?AATCCTCAGAAATAAAGATGTACTATCGATGAGGCTGCTAATGTTGAATTTCATG???AAATTACCCT??GTTATGAAACATAGTTAGGGGACAAATTGCATAGAT??TAT?ATTCAGGCCGTTTGGCCAATCAAAACAGAAGTATTGATTGATATTTGTTTGGCTAACAACATGCTAGTTAGAGAGCTGATTTTTAAGTCTTCTAGAAGAATTAACTAA?TGCTATA??????????????????????????????????????????TGATGGGTAATAAAAGTAGCTTGACATTATTTTACAATAGCTGGTAAGAGGAAATTACTACACTGACAACTTTTAAAAATGATCTCAGGAAA?AATTATTTGGTCCTCCGACACAGTGAA?GTTTTCAGTAATTCCACTCAATTGAAGAGTCTGGACAAAGCAACTGCTCTCAGAGGGCCTATTTTCTCCTTTGAAATTCATTGCAAACATCCTCCAATCGA?TCG????CAGTGTGTCTGGAGGCAGAAACCATTCTTGCTCTGGAAACAATTACGTCTGTGTTATACTGCGTGGGGAAGCTCATTAATTATCGACACTTATGTTACTGGTAATGGGATCAGCATGCACTTCCGGCATTGTTCCAGATTCTTAACACCATAAAGAATAAATCCTTTCACTCTGATCCATGTTGCTG
M.australis	GATTCTTTAAAGTCCCTGCTATAGAATGCAGA?TGTACATTAGGTGGCATGAAAGCGACTTCTTGCAGCTTTGACAACTCGTTCCATTA????????ACAGTGGA????GAAGCTCATTGACCGTCAGCACTCCTGTTACGGGTAATGAGATCAGTGTGCTCTTCCAGATTTGTTCCAGATTCTTCATGCCACTGATCTAAGCTTCAAAAAGAACAA?????????????????????AGCTTTGCAG???????????????????????????????????????????????????????????????????????AGCTTGCTGAACTAGCGCTCAGACTCATGGTTTTTT?CCTAGTCG?TTTGATACTTTGAGTTTGCAATGTCTAGCACCTTGATATCCTCAGACAGATGCCAGAAATAAAAACATGCTATTAATGAAGCTGCTAATGTTAAATTTTATG???AAATTAGCCT??GTTATGAAGCAT????AAGGGATAAACTGAATAGAT??TAT?ATTTGGGCCCTTTGGTTAATCAAAACAGAAGTATTGACTGA??TTTTTTTGGCAAACAACATTCTAGTCAGAGAGCTGATTTTTTAGTCTTCTAGAAGAATTAACTAA?TGCTATA??????????????????????????????????????????TGATGAGTAAGAAAAGTAGTCTGATATTATTTTACAGT[A G]GCTGGTAAGAGGAAATTACAATACTGACAACTTTTAAAAATGATCTCCGGAAA?AATTATTTGGTCCTCC[A G]ACACAGTGAA?CTTTTCAGTAATTCCACTCAATTGAAGAGTCTG[A G]ACAAAGCAACTGCTCTCAGAGGGCCTATTTTCTCCTTTGAAATTCATTGCAAACATCCTCCAATCGA?TCG????CAGTGTGTCTGGAGGCAGAAACCATTCTTGCTCTGGAAACAATTACGTCTGTGTTATACTGCGTGGGGAAGCTCATTAATTATCGACACTTATGTTACTGGTAATGGGATCAGCATGCACTTCCGGCATTGTTCCAGATTCTTAACACCATAAAGAATAAATCCTTTCACTCTGATCCATGTTGCTG
C.aperea	GATTCTTTAAAGTCCCTGTTATAAAATGCAGA?TGTACATTGGGTG???????????ACTTCTTGTAGCTTTGACAAGTCGTGCCATTA????????ACAGTGGA????GAAGCTCATTAACTGTCAGCACTCCTGTTATTGGTAATGAGAGCACTGTGCACTTCCAGATTTGTTCCAGATTCTTAATGCCATTGATTTAAACTTCAAAAAGAATGA?????????????????????AGCTTTGCAG???????????????????????????????????????????????????????????????????????AGCTTGCTGGACTAGGGCTCGGAGTCATGGTTTTTTGCCTTGTTGCTTTGATACTTTGAGTTTGCAATGTCTAGTACCTTGATACCCTCAGACAGATGCCAGAAATAAAGATATGCTATCAATGAAGCTGCTAATTTTGAATTTCATG???AAATTACCCT??GTTATGAAACACAGTTAGGGGACAAACTGCATAGAT??TAC?ATTCAGGCTCTTTGGTTCATCAAAACAGAAGTATTGACTGA??TTTTTTTGGCAAACAACGTTCTAGTCAGAGAGCTGATTTTTAAATCT???AGAAGAATTAACTAA?TGCTGAGTAATAAATAGAAGAATTAACTA???????????????????ATGATGAGTAATAAAAGTAGTCTGATATTATTTTACAATAGCTGGTAAAAAGAAATTACTATGCTGACAACTTTTAAAAATGATCTCCGGAAA?AATTATTTGGTCCTCCAATACAGTGAA?CTTTTCAGTAATTCCACTCAAATAAAGAGACTGAACAAAGCAACTATTCTCAGAGGGCCTATTTTCTCCTTTGAAATTCATTGCAAACATCC?CCAGTCAA?TCGA???TAGTGTGTCTGGAGGCAGAAACCATTCTTGCTTTGGAAACAATTATGTCTGTGTTATATTGAGCGGGGAAGCTCATTAATTATCAACACTTATGTTACTGGTAATGGGATCAGCATGCACTT????????GTTCCAGATTCTTAACACCATAAAGAATAAATCCTTTCACTTTGGTCAATTTTGGTG
Dasyprocta	GATTCTTTCACATCCCTGGTATAGAACGCAGA?TGTACATTAGATGGCATGGAAGTAGCTTCTTGCGGCTTTGGCAACTTGTGCTATTAGGGACCTTATATTGAGT???GGGGCTCGTTAACTGTCAGCACTTATGTTCCTGGTAATGAGATCAGCATGCACTTCCAGATTTGTTCCAGATTCTCAATACCATTGATTCAAACTTTGAAAAGAATGG?????????????????????AGCTTTGCAG???????????????????????????????????????????????????????????????????????AACTTGCTGGACTAGGGCTCAGACTCAGGGGTTTTTGCCTTGTTGCTTTGATACATTGAGTTTGCAATGCCTAGTACCTCGATATCCTCAGACAAGTAACAGAAATAAAGACATGCTATCAATAAGGTTG[C T]TAATGTCGAATTTCATA???AAAGTACCCT??TTTATGAAACATATTTAGGGGACAAACTGCATAGATC?TAT?GTTTGGGCCTTTT[A G]GCTAATCAAAACAAAAGTATTGATGGATATTT?TTTGGCAAACAACATTCTAGTCAGGTAGCTGATTCTTATGTCTTCCAGAAGAATTAACTAA?TGCTATA??????????????????????????????????????????AGACGGGTAAGAAAAGTAACCTGAT[A G]TTGTTTTGCAACAACTAGTAAGAGGGAATTACTATACTAACAACTTATAAAAATGATCTCAGGAAA?AAT?ATCTGGTCCTCCAACACAGTGAATCTTTTCAGTAATTCCACTCAAATGAAGAGGCTGAACAAAGCGACTGTTCTCAGAGGGCCTATTTTCTCCTTTGAAATTCATTGCAAACATCC?CCAGTCAA?TCGATAGCAGTGTGTCTGGAGGCAGAAACCATTCTTGCTTTGGAAACAATTATGTCTGTGTTATACTGAGAGGGAAAGCTCATTAATTATCAACACTTATGTTACTGGTAATGGGATCAGCATGCACTTATGGCATTGTTCCAGATGCTTAACACCATAAAGAATAAATTCTTTCACCCTGACCAATTTTGTTG
Cuniculus	GATTCTTTAAAGGCC??GTTTTAGAATGCAGAATGTACATTAGGTGGCATGGAAA?GACTTCTTGCAGCTTTGGCAGCTTACGCTGTGAGGGCCCTTATACTAAGCGGAGAAGCTCATTAACTGTCAGCACTTCCATTATTGGTAATGAGATCAGCATGCACTTCCAGATTTGTTCCAGATTCTTAATACCATTGATTCCAACTTCAAAAAGAATGA?????????????????????AGTTTTGCAG???????????????????????????????????????????????????????????????????????AGCTTACTGAACTAGGGCTCAGACTCAAGGTTTTCTGCCTTGTTGCTTTGATTCATTGAGTTTGCAATGTCTAGTACCTTGATATCCACAGACAGATGCCAGCAATAAAGACAC???????????????GCTAATGCTGAATTTCATA???AAAGTACCCT??TTTACGAAACATA?????GGGACAAACTGCATAGAT??TAT?ATTCGGCCCCTTTGGCTAATCAAAGCAGCAGTATTGATTGCTATTT?TTTGGCAAACAACATTCTAGTCAGAGAGCTGATTCTTAAGTCTTTTGGAAGAATTAACTAA?TGCTATA??????????????????????????????????????????AGATGGGTAAGAAAAGTAGTCTGCTATTATTTTACAATAACTAATAAGAGGGAATTACTATACTAACAACCTTTAAAAATGATCTCAGGAAA?AATTATTTGGTTCTCCGACACAGTGAATCTTCTCAGTAATTCCACTCAAAGGAAGAGGCTGGACAAAGCAACTGTTCTCAGAGGGCCTATTTTCTCCTTTGAAATTCATTGCAAACATCC?CCAGTCAA?TCGATAGCAGTGTGTCTGGAGGCAGAAACCATTCTTGCTTTGGAAACAATTAGGTCTGTGTTATACTGAGTGGGGAATCTCATTAATTATCAACACTTATGTTACTGGTAAT?GGATCAGCATGCACTTCCGGCATTGTTCCAGATTCTTAACACCATAAAGAATAAATCCTTTCACTCTGATCAATTTCGTTG

;

cc+ 11 13 15 17 18 19 20 22 23 24 28 31 44 58 88 89 93;

proc /;
comments 0
;
